# Supplementary material for: Synthesis of Enantiopure (S)-Atenolol by Utilization of Lipase-Catalyzed Kinetic Resolution of a Key Intermediate
Source: Int J Mol Sci. 2024 Mar 20;25(6):3497. doi: 10.3390/ijms25063497 (PMC10970586; doi:10.3390/ijms25063497)
Supplement: Supplementary file 1 [file ijms-25-03497-s001.zip]

Archive with 1 entries (1 files):
- ijms-2900705-supplementary.pdf
